# Supplementary material for: Inhibition of BCAT1-mediated cytosolic leucine metabolism regulates Th17 responses via the mTORC1-HIF1α pathway
Source: Exp Mol Med. 2024 Aug 1;56(8):1776–90. doi: 10.1038/s12276-024-01286-z (PMC11372109; doi:10.1038/s12276-024-01286-z)
Supplement: Supplementary file 1 — Supplementary table 3 [file 12276_2024_1286_MOESM1_ESM.xlsx]

## Sheet: Sheet1
Supplementary Table 3.
The list of differentially expressed genes (DEGs) between TCR+Bi2+ vs. TCR+Bi2- in activated Th17
Sample size: TCR+Bi2+ activated Th17, n=603; TCR+Bi2- activated Th17, n=1,366
avg_logFC: log fold-chage of the average expression between the two groups.
Positive values indicate that the gene is more highly expressed in TCR+Bi2+
pct.1: frequency of cell expressing the gene in TCR+Bi2+
pct.2: frequency of cell expressing the gene in TCR+Bi2-
Statistics: Wilcoxon rank sum test. p-value adjustment is performed using Bonferroni correction
Gene	avg_logFC	pct.1	pct.2	p_val_adj	p_val
HIST1H1E	1.02814	0.909	0.942	1.32e-09	3.6e-14
CCL4L2	0.950195	0.113	0.234	0.000559266	1.53e-08
HIST1H4C	0.904122	0.967	0.977	1e-10	2.74e-15
HIST1H3C	0.881156	0.511	0.43	2.29e-07	6.25e-12
HIST1H4F	0.850861	0.484	0.348	1.37e-13	3.74e-18
AL138963.4	0.733736	0.7	0.56	3.6e-25	9.83e-30
LTA	0.673615	0.849	0.789	2.24e-11	6.13e-16
MT-ATP8	0.667733	0.889	0.739	4.51e-36	1.23e-40
IL17F	0.636964	0.106	0.406	2.62e-29	7.17e-34
ALDOA	0.625522	0.949	0.835	2.24e-44	6.11e-49
STMN1	0.614499	0.871	0.859	5.78e-17	1.58e-21
LINC01871	0.59507	0.642	0.507	5.41e-11	1.48e-15
MT2A	0.573378	0.769	0.725	1.86e-06	5.07e-11
AL133415.1	0.570073	0.615	0.432	2.92e-19	7.99e-24
TNF	0.52773	0.599	0.441	8.43e-12	2.3e-16
RPS29	0.525211	0.997	0.983	6.5e-80	1.78e-84
HMGN2	0.517801	0.957	0.931	6.54e-19	1.79e-23
RRM2	0.498612	0.668	0.634	0.00417345	1.14e-07
ATP5ME	0.497052	0.869	0.734	9.85e-33	2.69e-37
FTL	0.493652	0.998	0.998	4.11e-25	1.12e-29
MT-ND4L	0.459493	0.973	0.939	6.96e-23	1.9e-27
MT-CO1	0.42761	0.998	0.992	3.18e-21	8.69e-26
MIR155HG	0.422149	0.751	0.572	5.39e-16	1.47e-20
ATP5F1E	0.421248	0.99	0.964	1.76e-39	4.81e-44
NDUFB1	0.417557	0.824	0.706	3.01e-22	8.23e-27
VIM	0.399423	0.982	0.985	1.6e-14	4.38e-19
TXN	0.394657	0.992	0.977	1.13e-13	3.07e-18
TYMS	0.38495	0.766	0.695	8.74e-06	2.39e-10
EIF1	0.383766	0.998	0.993	3.32e-36	9.06e-41
C17orf49	0.373491	0.876	0.788	3.67e-17	1e-21
TUBB	0.371586	0.957	0.956	3.68e-06	1.01e-10
JUND	0.362304	0.849	0.74	4.58e-13	1.25e-17
GPX4	0.36158	0.95	0.886	1.81e-19	4.95e-24
PHLDA1	0.361478	0.642	0.485	1.07e-10	2.91e-15
POLR2L	0.360993	0.899	0.797	2.82e-11	7.72e-16
NDUFA3	0.359507	0.828	0.723	1.4e-18	3.84e-23
RPS26	0.359425	0.997	0.987	2.16e-21	5.9e-26
FTH1	0.352296	0.998	0.997	6.41e-07	1.75e-11
FOS	0.345763	0.61	0.497	3.92e-05	1.07e-09
RPLP0	0.339365	1	0.999	9.94e-43	2.72e-47
TMA7	0.331545	0.98	0.958	1.58e-24	4.32e-29
UQCRQ	0.327794	0.892	0.786	6.81e-13	1.86e-17
NDUFA1	0.324678	0.94	0.867	1.53e-18	4.19e-23
MT-ND3	0.323059	0.978	0.947	8.14e-14	2.22e-18
ROMO1	0.320921	0.954	0.865	2.14e-16	5.85e-21
COX6A1	0.318985	0.982	0.936	4.92e-19	1.34e-23
SLC25A5	0.318536	0.925	0.871	4.65e-08	1.27e-12
GAPDH	0.314331	1	1	2.46e-18	6.71e-23
ELOB	0.313047	0.972	0.923	7.65e-18	2.09e-22
TNFRSF4	0.309858	0.935	0.913	0.000854017	2.33e-08
RMRP	0.306446	0.207	0.07	5.1e-16	1.39e-20
TEX14	0.303194	0.549	0.428	1.6e-07	4.37e-12
CD69	0.297861	0.738	0.68	3.65e-06	9.98e-11
COX17	0.29774	0.862	0.773	7.18e-10	1.96e-14
CDK1	0.297445	0.534	0.439	0.00849036	2.32e-07
RPL6	0.296103	0.998	0.988	2.72e-27	7.44e-32
NUSAP1	0.294605	0.585	0.494	0.0104663	2.86e-07
TUBA1B	0.294176	0.959	0.987	0.00305085	8.34e-08
COX7A2	0.294054	0.977	0.916	1.58e-15	4.32e-20
PTMA	0.292356	0.997	0.996	1.16e-10	3.18e-15
PSMB2	0.289307	0.839	0.754	4.58e-09	1.25e-13
PTTG1	0.287361	0.738	0.661	0.0042721	1.17e-07
EIF4A1	0.283663	0.978	0.932	1.09e-12	2.97e-17
GSTP1	0.283486	0.97	0.922	1.86e-07	5.07e-12
ACTN4	0.280175	0.687	0.611	2.55e-05	6.96e-10
CALM3	0.277612	0.934	0.859	6.62e-09	1.81e-13
UQCR10	0.276041	0.924	0.861	1.3e-10	3.54e-15
ATP5MD	0.274249	0.964	0.884	1.17e-09	3.19e-14
RPA3	0.27374	0.854	0.769	3.55e-07	9.71e-12
CARHSP1	0.273463	0.758	0.69	0.000132568	3.62e-09
TK1	0.273402	0.605	0.511	0.0216403	5.91e-07
ANAPC11	0.272648	0.876	0.777	1.16e-06	3.16e-11
NHP2	0.270363	0.826	0.749	5.24e-05	1.43e-09
H1FX	0.268998	0.846	0.796	0.000348988	9.53e-09
TNFSF10	0.268875	0.58	0.493	0.00517399	1.41e-07
UBE2T	0.267427	0.604	0.503	0.00122727	3.35e-08
PGAM1	0.266961	0.977	0.944	1.32e-11	3.6e-16
CPB2-AS1	0.261102	0.373	0.281	0.000141668	3.87e-09
NDUFA12	0.26019	0.877	0.783	7.14e-08	1.95e-12
NAA38	0.256872	0.776	0.723	0.000207664	5.67e-09
COX20	0.255941	0.653	0.573	2.86e-05	7.82e-10
NDUFB6	0.254675	0.753	0.687	0.000207162	5.66e-09
RAN	0.254239	0.968	0.955	6.08e-08	1.66e-12
H2AFV	0.252506	0.899	0.845	0.000185398	5.07e-09
SNHG15	0.25223	0.637	0.562	0.0257051	7.02e-07
TMEM106C	0.250475	0.637	0.559	0.00624847	1.71e-07
CALM2	0.250309	0.912	0.89	0.000295086	8.06e-09
PET100	0.248323	0.76	0.687	1.37e-09	3.75e-14
BANF1	0.247268	0.804	0.712	0.0018789	5.13e-08
NDUFB2	0.245394	0.904	0.814	2.94e-07	8.03e-12
DEK	0.245007	0.861	0.818	0.00554492	1.51e-07
BOLA3	0.244984	0.723	0.617	3.82e-05	1.04e-09
TMPO	0.242242	0.821	0.776	0.0223306	6.1e-07
TOMM5	0.241334	0.856	0.753	4.67e-05	1.28e-09
NDUFB3	0.240462	0.816	0.727	6.75e-06	1.84e-10
LSM3	0.23877	0.743	0.673	0.0263404	7.2e-07
NENF	0.236403	0.803	0.749	6.99e-05	1.91e-09
RBIS	0.227283	0.816	0.742	0.000234385	6.4e-09
MITD1	0.224919	0.667	0.6	1.99e-05	5.45e-10
NDUFA4	0.223975	0.968	0.934	4.12e-07	1.13e-11
RPL35	0.222344	0.995	0.991	8.57e-13	2.34e-17
SAMSN1	0.219668	0.693	0.618	8.53e-05	2.33e-09
AP2S1	0.218889	0.768	0.723	0.00117812	3.22e-08
METAP2	0.217466	0.698	0.629	3.8e-05	1.04e-09
H3F3B	0.216715	0.997	0.99	9.4e-05	2.57e-09
SNRPG	0.21667	0.93	0.883	0.000434998	1.19e-08
YBX1	0.216609	0.965	0.947	2.2e-06	6e-11
TAGAP	0.21559	0.451	0.343	0.000678019	1.85e-08
RPS24	0.214938	0.995	0.991	8.2e-09	2.24e-13
NDUFS5	0.213779	0.939	0.878	7e-06	1.91e-10
RPL36	0.213468	1	0.993	1.37e-14	3.76e-19
GSTO1	0.212727	0.806	0.725	0.000766723	2.09e-08
LINC00910	0.211977	0.328	0.244	0.0142157	3.88e-07
RTRAF	0.211848	0.856	0.8	9.69e-05	2.65e-09
UQCRHL	0.211757	0.39	0.32	0.00820895	2.24e-07
COX7C	0.210621	0.993	0.958	4.3e-08	1.18e-12
PSMC3	0.210464	0.731	0.644	0.00012692	3.47e-09
ATP5MC3	0.209851	0.972	0.919	0.000130107	3.55e-09
ENY2	0.209821	0.761	0.679	0.00927328	2.53e-07
MTRNR2L12	0.209019	0.978	0.958	3.31e-08	9.05e-13
PDCD5	0.207196	0.862	0.788	0.0268569	7.34e-07
CD151	0.207094	0.536	0.443	0.000666785	1.82e-08
COX6C	0.207054	0.968	0.912	7.84e-05	2.14e-09
ACYP1	0.206163	0.507	0.428	0.00167626	4.58e-08
MRPL37	0.206128	0.698	0.617	0.00043093	1.18e-08
ACTG1	0.204755	0.997	0.999	2.37e-07	6.47e-12
SNRPD1	0.20415	0.846	0.781	0.0070822	1.93e-07
BLOC1S1	0.203296	0.864	0.795	0.000196023	5.36e-09
DBI	0.203281	0.947	0.878	0.0015265	4.17e-08
ATP5MPL	0.203244	0.872	0.805	0.00649565	1.77e-07
RPS27	0.203137	0.998	0.999	1.67e-14	4.55e-19
COX5A	0.20239	0.945	0.897	8.78e-05	2.4e-09
PSME1	0.201866	0.972	0.932	0.00152344	4.16e-08
SNRPF	0.201358	0.884	0.819	4.04e-05	1.11e-09
IMPDH2	0.20115	0.882	0.779	0.0243829	6.66e-07
AC007952.4	0.200297	0.345	0.239	0.000103908	2.84e-09
IL32	0.199189	0.998	0.998	2.39e-06	6.53e-11
EIF2S2	0.198914	0.882	0.786	0.000343113	9.37e-09
RPS27L	0.198909	0.851	0.783	0.0148177	4.05e-07
PPA1	0.198646	0.859	0.783	0.0107832	2.95e-07
ATP5PD	0.198375	0.882	0.836	0.00057168	1.56e-08
ATP5MF	0.197438	0.934	0.88	0.000391066	1.07e-08
UBL5	0.1952	0.957	0.911	5.07e-05	1.38e-09
NDUFB5	0.195082	0.705	0.666	0.00795552	2.17e-07
HMGN1	0.194819	0.935	0.905	0.000913538	2.5e-08
SNRPD2	0.194295	0.97	0.929	4.23e-05	1.16e-09
PSMA2	0.19343	0.917	0.841	0.000435679	1.19e-08
COMMD6	0.192226	0.935	0.898	0.000362715	9.91e-09
COX7B	0.190739	0.889	0.847	0.00162543	4.44e-08
UBE2I	0.190542	0.877	0.835	0.0201194	5.5e-07
ABCB1	0.189628	0.367	0.267	0.000102533	2.8e-09
TAGLN2	0.189187	0.975	0.952	0.000646132	1.77e-08
ATP5IF1	0.189074	0.897	0.84	0.00438435	1.2e-07
LSM5	0.188358	0.784	0.733	0.0326912	8.93e-07
SRI	0.187962	0.864	0.804	0.0184242	5.03e-07
NDUFB7	0.186198	0.784	0.725	0.00104485	2.85e-08
LDHA	0.184883	0.988	0.99	0.00216241	5.91e-08
PIK3C2B	0.184515	0.64	0.489	1.15e-08	3.15e-13
UQCR11	0.183717	0.947	0.899	4.16e-05	1.14e-09
C9orf16	0.181776	0.92	0.868	0.00199231	5.44e-08
EDF1	0.181449	0.96	0.907	0.000612642	1.67e-08
COX8A	0.17919	0.959	0.919	0.0394014	1.08e-06
MZT2B	0.178826	0.942	0.902	0.0100694	2.75e-07
TMEM258	0.177724	0.97	0.918	0.00179224	4.9e-08
RPL41	0.17682	1	0.999	4.86e-11	1.33e-15
SMARCA5-AS1	0.175608	0.172	0.088	7.63e-05	2.08e-09
RORC	0.175514	0.28	0.195	0.045648	1.25e-06
TRA2B	0.172532	0.788	0.73	0.00539444	1.47e-07
RGS10	0.168617	0.892	0.84	0.0423798	1.16e-06
SLC25A3	0.167747	0.96	0.922	0.00957368	2.62e-07
SNF8	0.165343	0.582	0.521	0.0297895	8.14e-07
OST4	0.163875	0.983	0.95	9.13e-05	2.49e-09
RPS21	0.162257	0.997	0.998	4.43e-09	1.21e-13
FOSB	0.162243	0.295	0.201	0.00701076	1.92e-07
ATP5PO	0.158566	0.92	0.891	0.00488645	1.34e-07
CFL1	0.155624	0.992	0.988	0.0410174	1.12e-06
BEST1	0.152676	0.169	0.1	0.0451915	1.23e-06
RPL22	0.149949	0.993	0.968	0.000471131	1.29e-08
CRIPT	0.148535	0.431	0.351	0.0124752	3.41e-07
SRP14	0.146357	0.987	0.949	0.000291967	7.98e-09
MALAT1	0.145354	1	1	0.00174483	4.77e-08
NDUFA11	0.142773	0.932	0.884	0.046763	1.28e-06
TMSB10	0.135901	0.998	1	0.00322668	8.82e-08
RPL37	0.133987	0.998	0.996	0.000355527	9.71e-09
MT-CO2	0.133102	0.997	0.993	0.000479738	1.31e-08
RPS23	0.127183	1	0.997	0.00486638	1.33e-07
MIR497HG	0.125669	0.136	0.039	2.26e-11	6.18e-16
RPS28	0.12555	1	0.996	0.00282663	7.72e-08
RPS15	0.122952	0.998	0.997	0.0189076	5.17e-07
B2M	0.117169	1	1	0.0301151	8.23e-07
FRMD4A	0.0974783	0.1	0.042	0.00658008	1.8e-07
AC112491.1	0.0612217	0.048	0.002	3.74e-09	1.02e-13
RAD21-AS1	0.0481588	0.048	0.01	0.00158125	4.32e-08
LINC01709	0.036529	0.036	0.001	3.63e-07	9.91e-12
INTS6L	-0.0217529	0.129	0.234	0.0487065	1.33e-06
AC002116.2	-0.0462547	0.028	0.097	0.00620931	1.7e-07
AMDHD2	-0.0541272	0.131	0.24	0.0288871	7.89e-07
ZNF33B	-0.05538	0.056	0.141	0.00604491	1.65e-07
METTL2B	-0.0576004	0.133	0.239	0.0333662	9.12e-07
PPP2CB	-0.0603732	0.09	0.184	0.00842104	2.3e-07
SLC19A1	-0.0639706	0.113	0.209	0.0492824	1.35e-06
SPSB1	-0.0642314	0.053	0.132	0.016402	4.48e-07
FAM169A	-0.0654634	0.056	0.138	0.0101393	2.77e-07
EVA1C	-0.0665329	0.08	0.169	0.02273	6.21e-07
AC004556.3	-0.0703471	0.038	0.135	8.2e-06	2.24e-10
NFRKB	-0.0709866	0.1	0.201	0.00841971	2.3e-07
FAM89B	-0.0718831	0.119	0.229	0.00479444	1.31e-07
SECTM1	-0.0739439	0.045	0.119	0.0137619	3.76e-07
ZNF592	-0.075944	0.148	0.266	0.00830874	2.27e-07
GIGYF1	-0.0765171	0.096	0.193	0.0126375	3.45e-07
DNHD1	-0.0768413	0.061	0.142	0.0151088	4.13e-07
FBRSL1	-0.0780645	0.091	0.187	0.00873073	2.39e-07
SLC15A4	-0.0791833	0.156	0.274	0.00848538	2.32e-07
HIST1H4J	-0.0801817	0.032	0.116	6.34e-05	1.73e-09
ATL2	-0.081593	0.121	0.22	0.0450833	1.23e-06
BX890604.2	-0.0821137	0.104	0.217	0.00104885	2.87e-08
SETDB1	-0.0828874	0.172	0.288	0.0464142	1.27e-06
BCL2L14	-0.083675	0.051	0.137	0.00210408	5.75e-08
CFAP44	-0.0836999	0.036	0.103	0.033905	9.26e-07
MAPK8IP3	-0.0849557	0.128	0.237	0.00889335	2.43e-07
BCAS4	-0.0858092	0.171	0.293	0.00813125	2.22e-07
APPL2	-0.0863732	0.124	0.226	0.0366744	1e-06
ELMSAN1	-0.0872437	0.231	0.362	0.0142828	3.9e-07
CUL4B	-0.0873977	0.158	0.271	0.0238692	6.52e-07
SLC33A1	-0.0882398	0.156	0.263	0.0472976	1.29e-06
DYRK2	-0.0889883	0.083	0.178	0.00295819	8.08e-08
QSER1	-0.0896885	0.103	0.201	0.0181037	4.95e-07
ABRAXAS1	-0.0897471	0.113	0.222	0.00311935	8.52e-08
ERGIC1	-0.0899043	0.141	0.248	0.0339053	9.26e-07
SLC9A7	-0.0900863	0.118	0.223	0.00752842	2.06e-07
HSPA14.1	-0.0906019	0.154	0.267	0.0204257	5.58e-07
OSBP2	-0.0911737	0.027	0.104	0.000267922	7.32e-09
CLUAP1	-0.0915642	0.126	0.225	0.0496387	1.36e-06
ZADH2	-0.0928038	0.104	0.214	0.000722897	1.98e-08
CARNMT1	-0.0947645	0.169	0.28	0.0373133	1.02e-06
MIDN	-0.0948125	0.139	0.257	0.00158095	4.32e-08
PCMTD2	-0.0952384	0.116	0.218	0.0178349	4.87e-07
RNF2	-0.0976713	0.187	0.31	0.0220471	6.02e-07
ZFP64	-0.0982978	0.086	0.179	0.0102113	2.79e-07
ZKSCAN8	-0.0984305	0.075	0.17	0.00216228	5.91e-08
FAM53C	-0.0988501	0.149	0.256	0.028557	7.8e-07
YPEL2	-0.0990107	0.106	0.199	0.0383559	1.05e-06
APH1B	-0.0996357	0.166	0.278	0.0124511	3.4e-07
TCF20	-0.099768	0.194	0.319	0.0166249	4.54e-07
ITGA6	-0.100538	0.09	0.18	0.0150878	4.12e-07
STRIP2	-0.100727	0.103	0.209	0.00332409	9.08e-08
TMEM71	-0.100859	0.182	0.296	0.0471501	1.29e-06
USP38	-0.101752	0.143	0.246	0.0391437	1.07e-06
RPLP2	-0.10205	0.998	0.994	0.00388147	1.06e-07
MRI1	-0.10214	0.126	0.234	0.00660895	1.81e-07
IFI44L	-0.102902	0.036	0.103	0.0239854	6.55e-07
LPAR2	-0.103062	0.176	0.298	0.00744009	2.03e-07
GRK5	-0.103998	0.154	0.263	0.0332072	9.07e-07
IQSEC1	-0.105113	0.217	0.347	0.0374803	1.02e-06
SNX29	-0.105321	0.143	0.253	0.0210191	5.74e-07
GIMAP6	-0.105412	0.214	0.343	0.012318	3.37e-07
RBM12	-0.105945	0.119	0.249	3.03e-05	8.27e-10
TSC22D2	-0.106317	0.095	0.189	0.015097	4.12e-07
POLM	-0.106625	0.143	0.257	0.00651158	1.78e-07
ISYNA1	-0.108155	0.119	0.248	2.17e-05	5.93e-10
FEM1C	-0.108352	0.09	0.202	8.77e-05	2.4e-09
WDR59	-0.109169	0.197	0.317	0.0264902	7.24e-07
KDM7A-DT	-0.10925	0.131	0.234	0.0247885	6.77e-07
DYNLRB1	-0.109328	0.123	0.255	9.13e-06	2.49e-10
SLC9B2	-0.109837	0.174	0.299	0.00101778	2.78e-08
ATP8B2	-0.109873	0.108	0.206	0.00895324	2.45e-07
ZNF236	-0.110074	0.161	0.27	0.0376418	1.03e-06
PLCD1	-0.110454	0.095	0.184	0.0302893	8.28e-07
RPL23A	-0.111607	0.997	0.987	0.0323446	8.84e-07
SLC11A2	-0.112362	0.088	0.187	0.0012701	3.47e-08
GIMAP8	-0.112989	0.071	0.195	4.17e-07	1.14e-11
TARBP1	-0.114312	0.121	0.22	0.0388	1.06e-06
ZC3H3	-0.114497	0.134	0.239	0.00937754	2.56e-07
SNHG3	-0.114804	0.226	0.351	0.0196643	5.37e-07
UNC13D	-0.11484	0.199	0.33	0.00812644	2.22e-07
SLC25A16	-0.115267	0.108	0.221	0.000345755	9.45e-09
MYSM1	-0.115748	0.172	0.296	0.00493713	1.35e-07
C20orf194	-0.115969	0.086	0.173	0.0214102	5.85e-07
LGALS3BP	-0.116634	0.154	0.278	0.000549244	1.5e-08
COG2	-0.118182	0.163	0.269	0.0332552	9.09e-07
TAB3	-0.119223	0.149	0.259	0.0136551	3.73e-07
TMC8	-0.119801	0.239	0.389	0.000397237	1.09e-08
ARHGEF18	-0.120083	0.221	0.38	4.62e-05	1.26e-09
STK38	-0.120392	0.29	0.421	0.0280123	7.65e-07
DIXDC1	-0.120541	0.061	0.17	6.25e-06	1.71e-10
GANAB	-0.120631	0.284	0.424	0.00725102	1.98e-07
KDM3A	-0.120867	0.282	0.433	0.00207156	5.66e-08
STOM	-0.121117	0.207	0.327	0.0466197	1.27e-06
TNFSF8	-0.121752	0.187	0.308	0.0140953	3.85e-07
RBFOX2	-0.121882	0.109	0.266	5.54e-09	1.51e-13
DENND1C	-0.123842	0.28	0.422	0.0177506	4.85e-07
MGST2	-0.12418	0.143	0.258	0.00324195	8.86e-08
LEMD3	-0.124338	0.181	0.298	0.0317023	8.66e-07
IFNGR1	-0.12513	0.227	0.348	0.0473179	1.29e-06
MSL2	-0.125576	0.176	0.299	0.00660125	1.8e-07
ACSS2	-0.126061	0.134	0.255	0.000260442	7.12e-09
SENP1	-0.126647	0.209	0.328	0.0488904	1.34e-06
ARHGAP4	-0.127275	0.325	0.466	0.0178103	4.87e-07
SEC14L1	-0.127368	0.32	0.455	0.0429802	1.17e-06
NCOR2	-0.127457	0.201	0.317	0.0203254	5.55e-07
NAPRT	-0.127916	0.201	0.34	0.000402609	1.1e-08
GPD2	-0.128539	0.161	0.275	0.0184916	5.05e-07
KIF1B	-0.128618	0.134	0.27	2.73e-05	7.46e-10
MRPL23	-0.129221	0.148	0.314	7.61e-09	2.08e-13
HIST1H2AJ	-0.129555	0.114	0.216	0.0116011	3.17e-07
PHLPP1	-0.129779	0.081	0.173	0.00624905	1.71e-07
ATP11A	-0.129907	0.119	0.24	3.51e-05	9.59e-10
GCLC	-0.130091	0.144	0.261	0.00307728	8.41e-08
TTC37	-0.131665	0.294	0.434	0.0259498	7.09e-07
ZNF862	-0.131744	0.159	0.271	0.00988633	2.7e-07
SOAT1	-0.132666	0.219	0.341	0.0225131	6.15e-07
DBNDD2	-0.133249	0.163	0.286	0.000867072	2.37e-08
SLC25A24	-0.133379	0.295	0.436	0.0173229	4.73e-07
RPL31	-0.133628	0.983	0.977	0.0218237	5.96e-07
CEP95	-0.133758	0.181	0.3	0.0140397	3.84e-07
SCAI	-0.134835	0.197	0.33	0.00245588	6.71e-08
SCAMP1	-0.137308	0.151	0.254	0.0366882	1e-06
PCBP3	-0.13743	0.1	0.192	0.0316739	8.65e-07
LATS1	-0.137913	0.214	0.364	0.000146018	3.99e-09
APP	-0.140073	0.153	0.278	0.000271472	7.42e-09
CDKN2AIP	-0.141286	0.255	0.389	0.0227479	6.22e-07
PIGN	-0.141795	0.148	0.274	0.000718039	1.96e-08
LSR	-0.142711	0.179	0.291	0.0194026	5.3e-07
ORC2	-0.1428	0.259	0.394	0.0323052	8.83e-07
DDI2	-0.142829	0.158	0.304	1e-05	2.73e-10
TRIM24	-0.143395	0.209	0.353	0.000637747	1.74e-08
FAM117B	-0.143786	0.109	0.205	0.0198688	5.43e-07
SNRPN	-0.143802	0.192	0.338	8.16e-05	2.23e-09
IL6R	-0.143832	0.08	0.178	0.0012677	3.46e-08
RHBDD1	-0.145818	0.174	0.285	0.0210069	5.74e-07
PIKFYVE	-0.145906	0.163	0.269	0.0485653	1.33e-06
CPNE2	-0.145937	0.146	0.247	0.0338163	9.24e-07
CLIP4	-0.146746	0.219	0.352	0.00321316	8.78e-08
STAT6	-0.147089	0.289	0.423	0.0435901	1.19e-06
MYADM	-0.147685	0.265	0.399	0.010873	2.97e-07
ZMYND11	-0.1477	0.226	0.363	0.00197043	5.38e-08
SRSF1	-0.147722	0.519	0.656	0.0200302	5.47e-07
EEF1AKNMT	-0.148313	0.234	0.366	0.00620852	1.7e-07
UBE2Q2	-0.148625	0.245	0.385	0.000517875	1.41e-08
YTHDF3	-0.149589	0.202	0.331	0.0025259	6.9e-08
TENT2	-0.149796	0.327	0.464	0.0432512	1.18e-06
METTL8	-0.150424	0.177	0.287	0.043426	1.19e-06
WDR82	-0.150972	0.456	0.597	0.0457831	1.25e-06
SAMD9L	-0.15113	0.237	0.366	0.00949712	2.59e-07
SH3YL1	-0.151393	0.216	0.362	7.74e-05	2.12e-09
VAMP4	-0.15179	0.292	0.439	0.00353221	9.65e-08
NEPRO	-0.151827	0.297	0.443	0.0025626	7e-08
PHF10	-0.152001	0.206	0.375	1.2e-06	3.29e-11
EHD1	-0.153306	0.237	0.375	0.00174106	4.76e-08
CSNK1G2	-0.154539	0.357	0.489	0.0292552	7.99e-07
DTNBP1	-0.155206	0.265	0.403	0.00634823	1.73e-07
RNF157	-0.155594	0.212	0.33	0.00873903	2.39e-07
TRAF5	-0.156712	0.32	0.461	0.00798167	2.18e-07
RALGAPB	-0.156857	0.192	0.31	0.00946778	2.59e-07
EIF3E	-0.157018	0.905	0.888	0.0361123	9.87e-07
ZBTB11	-0.157265	0.226	0.35	0.0130821	3.57e-07
LRIG1	-0.159784	0.156	0.292	9.25e-05	2.53e-09
LY96	-0.159888	0.192	0.344	6.2e-06	1.69e-10
PIK3CB	-0.160096	0.151	0.269	0.00192453	5.26e-08
CD68	-0.161126	0.128	0.226	0.0151526	4.14e-07
RABGAP1	-0.161369	0.275	0.411	0.00745114	2.04e-07
KDM3B	-0.162164	0.249	0.389	0.00203415	5.56e-08
POGLUT1	-0.162335	0.121	0.247	1.78e-05	4.87e-10
UGGT1	-0.163173	0.191	0.348	6.79e-06	1.86e-10
VPS51	-0.163907	0.439	0.598	0.000103422	2.83e-09
RASA1	-0.163943	0.294	0.423	0.0203499	5.56e-07
PTPN22	-0.164004	0.362	0.492	0.0481643	1.32e-06
SNX20	-0.164656	0.29	0.431	0.00132492	3.62e-08
PSPC1	-0.164827	0.313	0.439	0.048696	1.33e-06
SLC36A4	-0.164847	0.222	0.351	0.00773591	2.11e-07
ARHGAP5	-0.165567	0.196	0.316	0.00547747	1.5e-07
MAP3K1	-0.166183	0.27	0.415	0.00115128	3.15e-08
SETX	-0.16625	0.456	0.592	0.0344077	9.4e-07
TMEM135	-0.166483	0.207	0.34	0.0014667	4.01e-08
TAPT1	-0.166706	0.108	0.231	1.81e-05	4.96e-10
DTNB	-0.167078	0.224	0.354	0.00721332	1.97e-07
AC064834.1	-0.167095	0.043	0.116	0.0131594	3.6e-07
PIAS2	-0.167284	0.124	0.23	0.00461498	1.26e-07
UBL3	-0.167668	0.158	0.294	2.9e-05	7.91e-10
FAM13B	-0.167786	0.265	0.392	0.0274023	7.49e-07
FCMR	-0.16787	0.231	0.355	0.00298983	8.17e-08
AGO3	-0.168283	0.302	0.438	0.00901734	2.46e-07
PBXIP1	-0.169572	0.24	0.374	0.00350767	9.58e-08
NAA50	-0.169628	0.428	0.567	0.0259931	7.1e-07
FXYD7	-0.171046	0.095	0.184	0.0157149	4.29e-07
PPP1CB	-0.171693	0.554	0.679	0.0350653	9.58e-07
TIAM1	-0.1717	0.289	0.411	0.0487586	1.33e-06
ESYT1	-0.171831	0.413	0.543	0.0157011	4.29e-07
LINC01473	-0.171908	0.121	0.22	0.0274254	7.49e-07
TNFRSF8	-0.171975	0.148	0.272	0.000461673	1.26e-08
PARP12	-0.171995	0.189	0.318	0.00114263	3.12e-08
SELENOF	-0.172009	0.688	0.772	0.0488695	1.34e-06
ZNF438	-0.172186	0.096	0.214	3.17e-05	8.66e-10
SLC44A2	-0.172729	0.342	0.496	0.00110925	3.03e-08
BRWD3	-0.173101	0.197	0.328	0.00171175	4.68e-08
ADNP	-0.173219	0.282	0.419	0.0100124	2.74e-07
PDSS2	-0.173291	0.234	0.356	0.0456731	1.25e-06
AKAP11	-0.173596	0.294	0.428	0.0101234	2.77e-07
CERT1	-0.173605	0.272	0.414	0.00178899	4.89e-08
ZC3H18	-0.174072	0.365	0.496	0.0393524	1.08e-06
ACVR1	-0.174285	0.096	0.234	6.71e-08	1.83e-12
OXNAD1	-0.174418	0.214	0.351	0.00134932	3.69e-08
SMG7	-0.175551	0.289	0.432	0.00201172	5.5e-08
KLF7	-0.176522	0.133	0.249	0.000677104	1.85e-08
KLF3	-0.178201	0.202	0.33	0.00371125	1.01e-07
TMEM63A	-0.179508	0.141	0.264	0.000242661	6.63e-09
KIAA2026	-0.179549	0.237	0.376	0.000683361	1.87e-08
RPL21	-0.179703	0.998	0.988	2.86e-07	7.8e-12
ACTR3	-0.180264	0.927	0.934	0.00309178	8.45e-08
SYNE3	-0.180342	0.257	0.387	0.00730631	2e-07
GTF2I	-0.180834	0.352	0.493	0.00158062	4.32e-08
DICER1	-0.181387	0.265	0.402	0.00550868	1.51e-07
TAF4B	-0.181456	0.171	0.286	0.00290902	7.95e-08
MYO9B	-0.181472	0.469	0.609	0.00501498	1.37e-07
TBC1D14	-0.181751	0.254	0.376	0.00900769	2.46e-07
SPEF2	-0.181767	0.192	0.32	0.00310826	8.49e-08
PML	-0.181978	0.355	0.499	0.000795591	2.17e-08
TRIM38	-0.182139	0.207	0.351	0.000133891	3.66e-09
HIST1H4E	-0.182838	0.224	0.387	8.8e-07	2.4e-11
SBNO2	-0.183274	0.24	0.384	0.00078501	2.14e-08
WDFY2	-0.183891	0.226	0.375	0.000240049	6.56e-09
ADAM8	-0.183921	0.27	0.42	0.000489337	1.34e-08
DMXL1	-0.185339	0.287	0.419	0.0260916	7.13e-07
STX16	-0.185831	0.345	0.481	0.0123742	3.38e-07
UHRF1BP1L	-0.186453	0.388	0.544	0.000450966	1.23e-08
SIDT1	-0.187562	0.138	0.28	2.89e-06	7.89e-11
ODF2L	-0.18761	0.327	0.476	0.0019006	5.19e-08
ANKRD13C	-0.188398	0.186	0.366	5.45e-09	1.49e-13
PPP1CC	-0.188462	0.756	0.814	0.0307724	8.41e-07
SEC24B	-0.188653	0.308	0.433	0.0231004	6.31e-07
KLF13	-0.189583	0.619	0.724	0.0378271	1.03e-06
ZDHHC20	-0.190733	0.317	0.46	0.00671025	1.83e-07
EPC2	-0.191115	0.217	0.366	0.000280957	7.68e-09
KIAA0319L	-0.191162	0.264	0.415	5.04e-05	1.38e-09
USP24	-0.191429	0.274	0.406	0.00517885	1.41e-07
TMEM140	-0.191741	0.199	0.335	0.000200229	5.47e-09
FBXO33	-0.191745	0.212	0.364	1.13e-05	3.09e-10
DDX6	-0.191975	0.595	0.709	0.037472	1.02e-06
APOBEC3C	-0.192467	0.444	0.565	0.020522	5.61e-07
SETD2	-0.19249	0.348	0.506	0.000704309	1.92e-08
FBXO11	-0.192552	0.31	0.436	0.0495113	1.35e-06
PDIA6	-0.192569	0.823	0.821	0.0276323	7.55e-07
DDX3X	-0.192752	0.522	0.643	0.00457825	1.25e-07
SBNO1	-0.193181	0.411	0.563	0.000929722	2.54e-08
MTAP	-0.194431	0.355	0.486	0.011266	3.08e-07
CMTM7	-0.19592	0.537	0.657	0.0259592	7.09e-07
RASAL3	-0.196428	0.433	0.581	0.0111387	3.04e-07
ZAP70	-0.196545	0.549	0.671	0.00255546	6.98e-08
ATF6	-0.196968	0.322	0.469	0.000134297	3.67e-09
CUL5	-0.19714	0.338	0.48	0.00443874	1.21e-07
PRORP	-0.197504	0.322	0.49	1.24e-05	3.39e-10
AHCYL2	-0.198684	0.167	0.302	0.000197887	5.41e-09
RELCH	-0.198769	0.214	0.343	0.00228235	6.24e-08
TMEM43	-0.199135	0.221	0.396	1.2e-07	3.27e-12
CDR2	-0.199657	0.358	0.499	0.00515771	1.41e-07
HELB	-0.200696	0.252	0.376	0.0120845	3.3e-07
ZBTB1	-0.201029	0.448	0.588	0.0168025	4.59e-07
LMBR1	-0.201646	0.325	0.461	0.010159	2.78e-07
COX10-AS1	-0.201663	0.159	0.276	0.00329975	9.02e-08
PRKCE	-0.202314	0.134	0.243	0.00238587	6.52e-08
ST3GAL1	-0.203283	0.391	0.565	3.07e-05	8.38e-10
PATJ	-0.20342	0.24	0.395	2.22e-05	6.06e-10
USP9X	-0.203604	0.337	0.49	0.000421615	1.15e-08
NOP53	-0.204171	0.824	0.883	0.0189669	5.18e-07
HAPLN3	-0.204812	0.284	0.421	0.00059186	1.62e-08
VPS8	-0.204872	0.212	0.37	4.59e-06	1.25e-10
EFR3A	-0.205638	0.352	0.49	0.0187564	5.12e-07
NME3	-0.205971	0.502	0.644	0.007731	2.11e-07
MGAT5	-0.208002	0.239	0.381	0.0021807	5.96e-08
LRRFIP1	-0.208575	0.905	0.907	0.0045119	1.23e-07
DDX42	-0.20927	0.37	0.515	0.000180209	4.92e-09
SESN3	-0.210568	0.169	0.275	0.0480845	1.31e-06
CALD1	-0.210852	0.118	0.225	0.00071079	1.94e-08
RAB10	-0.212346	0.682	0.764	0.0310698	8.49e-07
ZFR	-0.212971	0.546	0.668	0.00908914	2.48e-07
EIF2S3	-0.213239	0.678	0.769	0.00027279	7.45e-09
FLI1	-0.213305	0.43	0.572	0.00389446	1.06e-07
NUP98	-0.213465	0.454	0.582	0.0348928	9.53e-07
ZNRF1	-0.214289	0.36	0.509	1.88e-05	5.14e-10
MTDH	-0.21502	0.833	0.855	0.00372072	1.02e-07
MYO5A	-0.21503	0.322	0.469	0.00332192	9.08e-08
TLN1	-0.215203	0.73	0.796	0.00104404	2.85e-08
SNX14	-0.215405	0.342	0.475	0.0129869	3.55e-07
RLF	-0.215576	0.335	0.504	0.000134446	3.67e-09
WWP1	-0.215875	0.299	0.439	0.00087485	2.39e-08
PSMB4	-0.21614	0.575	0.678	0.0341166	9.32e-07
MAP3K2	-0.216252	0.333	0.471	0.0290396	7.93e-07
PCGF5	-0.21727	0.546	0.679	0.0317443	8.67e-07
MARF1	-0.217275	0.174	0.32	2.12e-06	5.8e-11
ECPAS	-0.217529	0.373	0.51	0.00716228	1.96e-07
PPP3R1	-0.218418	0.416	0.555	0.00651745	1.78e-07
PDCD6IP	-0.218763	0.448	0.585	0.00315988	8.63e-08
LAPTM5	-0.218981	0.899	0.9	0.000780433	2.13e-08
MVP	-0.219647	0.502	0.638	0.00354005	9.67e-08
MAN2A1	-0.222839	0.26	0.374	0.0235099	6.42e-07
CLASP1	-0.224625	0.323	0.451	0.0250471	6.84e-07
MFHAS1	-0.225123	0.365	0.503	0.00903995	2.47e-07
MAST4	-0.225527	0.332	0.457	0.047601	1.3e-06
LMAN1	-0.225751	0.871	0.886	0.000205679	5.62e-09
SUSD3	-0.22583	0.413	0.585	3.01e-05	8.23e-10
GPR155	-0.226314	0.131	0.242	0.000974263	2.66e-08
EDEM1	-0.226561	0.295	0.484	9.91e-08	2.71e-12
STAMBPL1	-0.226721	0.285	0.442	2.38e-05	6.51e-10
RASA3	-0.228798	0.234	0.376	8.5e-05	2.32e-09
GNA13	-0.230644	0.393	0.539	0.000817638	2.23e-08
PHF11	-0.230962	0.575	0.713	0.00168286	4.6e-08
PRRC2C	-0.231054	0.867	0.903	0.00322839	8.82e-08
PICALM	-0.231571	0.434	0.576	0.0062844	1.72e-07
IL9	-0.231967	0.01	0.134	3.99e-13	1.09e-17
RAB3GAP1	-0.232366	0.287	0.464	1.42e-06	3.89e-11
ARHGEF6	-0.232442	0.449	0.575	0.00104669	2.86e-08
SLC35F1	-0.234257	0.081	0.219	1.02e-09	2.8e-14
ATXN10	-0.234763	0.325	0.47	0.000134525	3.68e-09
ERC1	-0.234815	0.308	0.441	0.00415023	1.13e-07
TNKS2	-0.23554	0.378	0.531	0.000523511	1.43e-08
GYPC	-0.235565	0.76	0.818	0.00405683	1.11e-07
SYNE1	-0.23595	0.302	0.457	0.00039352	1.08e-08
FLOT1	-0.236265	0.645	0.734	0.000188822	5.16e-09
SPTBN1	-0.236468	0.328	0.46	0.00275979	7.54e-08
MORC3	-0.236498	0.345	0.521	2.08e-06	5.68e-11
SLC37A3	-0.236846	0.38	0.515	0.029576	8.08e-07
HNRNPLL	-0.237119	0.537	0.671	0.000823826	2.25e-08
CBL	-0.238356	0.302	0.44	0.00105347	2.88e-08
PIAS1	-0.238605	0.381	0.531	0.00254176	6.94e-08
EIF4G2	-0.238667	0.783	0.851	1.74e-05	4.76e-10
XRCC5	-0.238809	0.905	0.913	0.000315997	8.63e-09
RBM26	-0.239352	0.415	0.556	0.000517124	1.41e-08
JAK3	-0.239514	0.529	0.67	0.000411416	1.12e-08
ARFGEF1	-0.240661	0.439	0.581	0.00339405	9.27e-08
REV3L	-0.241236	0.343	0.468	0.0486006	1.33e-06
TMEM156	-0.241407	0.277	0.439	2.45e-05	6.69e-10
IL4R	-0.242039	0.383	0.553	1.06e-07	2.89e-12
ERBIN	-0.242171	0.347	0.473	0.0290982	7.95e-07
KANSL1	-0.242225	0.328	0.452	0.0273916	7.48e-07
SPINT2	-0.242942	0.436	0.564	0.000510326	1.39e-08
NCOA3	-0.24394	0.506	0.643	0.00335214	9.16e-08
WAC	-0.244036	0.534	0.671	0.000211701	5.78e-09
ZNF609	-0.244081	0.289	0.422	0.00180191	4.92e-08
WDFY1	-0.244654	0.27	0.439	8.87e-07	2.42e-11
NSD3	-0.244771	0.816	0.869	0.00769632	2.1e-07
SELPLG	-0.24524	0.574	0.695	0.00893014	2.44e-07
EIF4B	-0.245393	0.846	0.875	5.21e-06	1.42e-10
LIME1	-0.245873	0.428	0.545	0.0135526	3.7e-07
PAN3	-0.246038	0.355	0.494	0.00542196	1.48e-07
SORL1	-0.246242	0.25	0.381	0.00328378	8.97e-08
TMEM65	-0.246363	0.323	0.456	0.00512929	1.4e-07
JAK1	-0.247	0.867	0.909	6.8e-05	1.86e-09
PIK3IP1	-0.247104	0.196	0.363	3.02e-08	8.26e-13
KDM6A	-0.248442	0.245	0.395	6.55e-05	1.79e-09
SARAF	-0.248569	0.932	0.959	0.00118896	3.25e-08
RFLNB	-0.250125	0.347	0.518	4.4e-08	1.2e-12
COP1	-0.250898	0.39	0.534	0.00512909	1.4e-07
CAPZA1	-0.251089	0.781	0.838	6.48e-05	1.77e-09
DIP2B	-0.2524	0.211	0.365	4.72e-06	1.29e-10
RAPGEF6	-0.253636	0.517	0.648	0.000660011	1.8e-08
ARL6IP5	-0.254444	0.927	0.939	0.00126444	3.45e-08
AFF1	-0.255195	0.39	0.519	0.0205678	5.62e-07
CARD11	-0.257242	0.479	0.601	0.013346	3.65e-07
TBL1XR1	-0.257274	0.466	0.585	0.00446471	1.22e-07
TPP1	-0.257536	0.323	0.49	1.57e-06	4.28e-11
PGAP1	-0.258493	0.317	0.446	0.00911539	2.49e-07
DGKH	-0.259478	0.217	0.352	0.000605435	1.65e-08
IL6ST	-0.260398	0.313	0.476	8.04e-06	2.2e-10
SERINC5	-0.260781	0.318	0.444	0.0300354	8.21e-07
FARS2	-0.261259	0.365	0.495	0.0175097	4.78e-07
TET2	-0.262167	0.27	0.411	0.000776391	2.12e-08
RPS2	-0.263064	0.998	0.999	4.29e-10	1.17e-14
CSGALNACT1	-0.264544	0.182	0.29	0.032029	8.75e-07
HERC5	-0.265083	0.259	0.45	3.56e-11	9.71e-16
RALGAPA1	-0.266684	0.26	0.406	9.96e-05	2.72e-09
TXK	-0.266688	0.186	0.363	1.72e-09	4.7e-14
TMEM173	-0.26761	0.434	0.565	0.0202807	5.54e-07
HCST	-0.267723	0.786	0.845	0.0435844	1.19e-06
RAP1A	-0.268797	0.899	0.917	1.26e-06	3.45e-11
FNDC3A	-0.269052	0.383	0.534	6.65e-05	1.82e-09
TOP2B	-0.269109	0.393	0.559	1.43e-06	3.92e-11
HLA-A	-0.269116	0.998	0.996	5.14e-06	1.4e-10
RICTOR	-0.270204	0.338	0.484	0.000170951	4.67e-09
SMAD2	-0.272249	0.552	0.679	0.0027401	7.49e-08
DPP4	-0.27333	0.413	0.54	0.00367693	1e-07
BRWD1	-0.273933	0.375	0.534	0.000391161	1.07e-08
CTNNB1	-0.274135	0.406	0.555	7.22e-05	1.97e-09
XKR6	-0.274378	0.174	0.348	6.51e-09	1.78e-13
CEP85L	-0.27438	0.43	0.564	0.0346156	9.46e-07
RAB6A	-0.274598	0.566	0.704	4.08e-05	1.12e-09
HIF1A	-0.274802	0.701	0.802	1.3e-05	3.54e-10
FURIN	-0.275119	0.509	0.648	0.000430818	1.18e-08
CHD2	-0.276262	0.564	0.682	0.0417817	1.14e-06
HLA-E	-0.278214	0.975	0.977	4.49e-05	1.23e-09
KDM4C	-0.278593	0.38	0.529	7.98e-05	2.18e-09
ETNK1	-0.280829	0.466	0.633	4.36e-06	1.19e-10
ATRX	-0.281262	0.602	0.717	8.28e-05	2.26e-09
BRAF	-0.282672	0.345	0.501	0.000128324	3.51e-09
SMAP2	-0.283399	0.856	0.901	2.41e-05	6.57e-10
RPS3A	-0.28489	0.992	0.998	3.85e-08	1.05e-12
IRF1	-0.286026	0.833	0.882	0.0114626	3.13e-07
PALM2-AKAP2	-0.287419	0.434	0.554	0.00388756	1.06e-07
ARL15	-0.288064	0.199	0.329	0.000703135	1.92e-08
BIRC6	-0.288151	0.575	0.67	0.0229619	6.27e-07
RPS16	-0.28849	0.997	0.99	3.74e-19	1.02e-23
PDE4D	-0.288833	0.449	0.589	0.00414189	1.13e-07
THADA	-0.289143	0.244	0.4	2.96e-06	8.08e-11
CAB39	-0.289166	0.609	0.699	0.00110302	3.01e-08
CD28	-0.289389	0.655	0.754	0.00121272	3.31e-08
MXI1	-0.28991	0.401	0.534	0.00521072	1.42e-07
GPR183	-0.290123	0.41	0.575	5.73e-06	1.57e-10
PTPN1	-0.290445	0.658	0.773	5.04e-06	1.38e-10
EMB	-0.291479	0.587	0.704	5.79e-05	1.58e-09
GSTK1	-0.292175	0.912	0.941	0.000152104	4.16e-09
IRF4	-0.292628	0.638	0.75	0.00402552	1.1e-07
IGF2R	-0.29289	0.425	0.542	0.0417367	1.14e-06
BABAM2	-0.292995	0.348	0.515	5.96e-06	1.63e-10
TLK1	-0.29453	0.522	0.645	0.00127312	3.48e-08
CNOT6L	-0.295046	0.318	0.488	1.36e-06	3.71e-11
ERAP2	-0.295211	0.454	0.602	1.63e-05	4.45e-10
FBXO32	-0.295347	0.204	0.376	6.82e-09	1.86e-13
FRYL	-0.295573	0.501	0.616	0.0201353	5.5e-07
USP47	-0.296692	0.481	0.612	0.0223901	6.12e-07
ASH1L	-0.297763	0.532	0.668	0.00111857	3.06e-08
PHF21A	-0.298546	0.224	0.398	5.96e-08	1.63e-12
SPOCK2	-0.298789	0.706	0.781	0.00117245	3.2e-08
SUSD6	-0.299309	0.259	0.439	3.64e-09	9.95e-14
GLG1	-0.29992	0.423	0.598	2.02e-06	5.53e-11
GBP1	-0.299972	0.532	0.66	4e-05	1.09e-09
CNN2	-0.299993	0.627	0.738	2.88e-07	7.88e-12
ATP8A1	-0.300765	0.136	0.281	8.05e-08	2.2e-12
GLUL	-0.301392	0.355	0.51	3.09e-05	8.45e-10
STAT3	-0.301622	0.824	0.915	6.38e-06	1.74e-10
JARID2	-0.304882	0.347	0.499	5.72e-06	1.56e-10
TMEM123	-0.305092	0.788	0.859	3.93e-08	1.07e-12
PELI1	-0.305354	0.365	0.49	0.0155659	4.25e-07
ABCC1	-0.305981	0.38	0.542	8.3e-07	2.27e-11
KMT2A	-0.306949	0.735	0.816	0.000104344	2.85e-09
MBP	-0.307795	0.66	0.752	0.0049613	1.36e-07
MYCBP2	-0.308208	0.609	0.701	0.00338055	9.24e-08
EPSTI1	-0.308478	0.448	0.622	1.52e-06	4.16e-11
CORO1B	-0.309158	0.846	0.851	0.000322198	8.8e-09
STAT5B	-0.310685	0.498	0.645	0.000978368	2.67e-08
XRN1	-0.312495	0.609	0.736	0.000391416	1.07e-08
GIMAP1	-0.312799	0.393	0.565	4.99e-09	1.36e-13
MX1	-0.313845	0.226	0.422	2.56e-12	7e-17
PACS1	-0.314192	0.461	0.579	0.00442456	1.21e-07
PITPNC1	-0.314909	0.367	0.537	5.31e-08	1.45e-12
TBC1D22A	-0.315246	0.459	0.592	0.000348426	9.52e-09
GAS5	-0.316074	0.809	0.846	0.000185275	5.06e-09
LINC02694	-0.316099	0.164	0.296	1.87e-05	5.11e-10
IFI6	-0.316253	0.443	0.595	4.34e-05	1.19e-09
BCAS3	-0.317756	0.197	0.342	1.44e-05	3.95e-10
SLFN12L	-0.320946	0.318	0.469	6.95e-05	1.9e-09
SMG1	-0.321259	0.544	0.688	1.06e-07	2.89e-12
AC139720.1	-0.321476	0.217	0.357	7.21e-05	1.97e-09
PRKCH	-0.323168	0.597	0.701	0.00768669	2.1e-07
DOCK9	-0.324451	0.265	0.428	7.53e-07	2.06e-11
PAK2	-0.325255	0.831	0.894	3.87e-09	1.06e-13
LIMA1	-0.327065	0.498	0.669	7.35e-09	2.01e-13
JAZF1	-0.32762	0.187	0.332	5.93e-06	1.62e-10
AC016831.7	-0.328433	0.247	0.369	0.00467379	1.28e-07
TAB2	-0.329186	0.71	0.794	0.0474226	1.3e-06
PAG1	-0.331701	0.448	0.597	0.000133241	3.64e-09
RPS11	-0.333405	0.99	0.978	6.25e-23	1.71e-27
HIST2H2AC	-0.335742	0.353	0.547	5.31e-10	1.45e-14
RFX3	-0.336106	0.255	0.381	0.00205485	5.61e-08
MYH9	-0.336356	0.829	0.87	4.21e-09	1.15e-13
TNRC6B	-0.337136	0.589	0.703	0.0014342	3.92e-08
ITPR2	-0.339877	0.347	0.489	0.000593062	1.62e-08
HERC4	-0.34044	0.481	0.617	0.0010907	2.98e-08
KLHL5	-0.340697	0.317	0.523	1.08e-10	2.95e-15
SP100	-0.341924	0.726	0.823	1.17e-06	3.2e-11
PAM	-0.342808	0.453	0.585	0.00662727	1.81e-07
ZC3HAV1	-0.343988	0.57	0.716	1.71e-09	4.67e-14
PIP4K2A	-0.345135	0.564	0.685	0.00020072	5.48e-09
SMCHD1	-0.347046	0.768	0.85	0.0116308	3.18e-07
SEPTIN6	-0.349781	0.809	0.878	1.32e-09	3.6e-14
ATP2B4	-0.35378	0.502	0.642	9.19e-07	2.51e-11
EPB41	-0.357135	0.516	0.663	1.98e-05	5.41e-10
VPS13B	-0.357191	0.362	0.507	0.000248543	6.79e-09
SOCS3	-0.357924	0.342	0.496	3.64e-06	9.94e-11
BCL11B	-0.358729	0.546	0.671	0.00169434	4.63e-08
FYN	-0.359948	0.763	0.825	0.00575576	1.57e-07
RAD51B	-0.362258	0.4	0.527	0.0372604	1.02e-06
FTX	-0.362607	0.355	0.489	0.0115936	3.17e-07
TCF12	-0.364381	0.398	0.556	6.3e-06	1.72e-10
FAS	-0.366893	0.61	0.755	1.62e-08	4.42e-13
CAMK1D	-0.36846	0.358	0.504	0.000335144	9.16e-09
CCR4	-0.375396	0.358	0.514	1.47e-05	4.02e-10
TNIK	-0.376382	0.431	0.56	0.00061113	1.67e-08
ZNF292	-0.381738	0.725	0.806	0.00257878	7.05e-08
HUWE1	-0.391319	0.73	0.786	0.00018212	4.98e-09
SLC38A1	-0.392975	0.703	0.79	6.17e-08	1.69e-12
BATF3	-0.393397	0.511	0.629	0.00273228	7.47e-08
ZFP36L2	-0.397428	0.776	0.843	0.000196362	5.36e-09
RNF19A	-0.397663	0.816	0.862	0.0360459	9.85e-07
RPL27A	-0.39823	0.983	0.971	8.74e-24	2.39e-28
KDM7A	-0.398369	0.3	0.488	9.22e-11	2.52e-15
IQGAP2	-0.398717	0.705	0.777	1.38e-05	3.76e-10
ST6GAL1	-0.399499	0.436	0.605	3.21e-07	8.76e-12
GPRIN3	-0.402716	0.434	0.575	3.3e-06	9.03e-11
MED13L	-0.408257	0.29	0.47	1.65e-09	4.5e-14
DDT	-0.409744	0.594	0.743	5.69e-18	1.56e-22
IFITM2	-0.410797	0.847	0.891	7.23e-12	1.97e-16
ARID5A	-0.412208	0.753	0.855	1.61e-07	4.41e-12
GIMAP4	-0.413919	0.622	0.749	3.44e-09	9.4e-14
ARID5B	-0.417043	0.778	0.854	0.000923334	2.52e-08
MBD5	-0.417113	0.451	0.581	0.00452105	1.24e-07
CDC42SE2	-0.420959	0.755	0.846	4.92e-05	1.34e-09
SATB1	-0.422729	0.768	0.859	1.52e-14	4.14e-19
ADAM19	-0.424162	0.403	0.54	0.000150203	4.1e-09
ELMO1	-0.427602	0.551	0.678	0.000286861	7.84e-09
GIMAP7	-0.436448	0.648	0.749	2.02e-08	5.51e-13
EPAS1	-0.436766	0.184	0.316	2.65e-05	7.23e-10
CHST11	-0.440645	0.481	0.621	0.000319376	8.73e-09
STT3B	-0.443501	0.589	0.734	7.49e-12	2.05e-16
DDX17	-0.446816	0.7	0.821	1.86e-14	5.09e-19
GIMAP5	-0.45297	0.604	0.757	3.81e-12	1.04e-16
IMMP2L	-0.455346	0.436	0.556	0.0412377	1.13e-06
ZEB1	-0.458278	0.491	0.618	0.00650187	1.78e-07
CYLD	-0.463674	0.688	0.827	1.8e-13	4.91e-18
KLF12	-0.467117	0.368	0.517	7.59e-05	2.07e-09
DOCK10	-0.467148	0.693	0.802	1.28e-07	3.5e-12
CXCR4	-0.468249	0.701	0.807	1.65e-08	4.51e-13
RPS10	-0.46848	0.376	0.671	1.01e-36	2.76e-41
RPS20	-0.471835	0.894	0.892	9.76e-18	2.67e-22
EXOC4	-0.472857	0.401	0.538	5.61e-05	1.53e-09
ARHGAP25	-0.486051	0.61	0.728	1.45e-07	3.96e-12
MAL	-0.486817	0.713	0.827	2.43e-16	6.63e-21
MAML2	-0.499033	0.478	0.599	0.000229117	6.26e-09
ETV6	-0.500291	0.643	0.755	5.31e-05	1.45e-09
RASGRP1	-0.503155	0.708	0.794	4.07e-11	1.11e-15
AUH	-0.523039	0.546	0.707	7.25e-09	1.98e-13
TRERF1	-0.533814	0.365	0.553	1.55e-11	4.25e-16
PTPRC	-0.537539	0.973	0.98	6.08e-10	1.66e-14
MBNL1	-0.538053	0.907	0.93	5.62e-07	1.54e-11
ANKRD44	-0.546249	0.688	0.804	9.02e-11	2.46e-15
LRBA	-0.554509	0.572	0.682	8.66e-05	2.36e-09
IKZF1	-0.556849	0.844	0.913	2.02e-20	5.51e-25
GNRH2	-0.558553	0.01	0.063	0.0102179	2.79e-07
RIPOR2	-0.562049	0.549	0.728	4.36e-12	1.19e-16
MACF1	-0.56976	0.736	0.816	9.94e-12	2.72e-16
SATB1-AS1	-0.572746	0.446	0.619	1.09e-10	2.96e-15
RPL13A	-0.599253	0.985	0.987	3.55e-42	9.71e-47
BCL2	-0.599992	0.823	0.871	1.35e-06	3.7e-11
IL7R	-0.603126	0.493	0.583	0.033189	9.07e-07
ZBTB20	-0.605714	0.413	0.583	1.08e-08	2.94e-13
CD7	-0.634406	0.784	0.889	2.33e-22	6.37e-27
FAAH2	-0.644409	0.37	0.535	7.79e-09	2.13e-13
ARHGAP15	-0.70041	0.804	0.857	0.00161167	4.4e-08
TSHZ2	-0.719786	0.368	0.521	4.06e-09	1.11e-13
